# Supplementary material for: Pericentrin-mediated SAS-6 recruitment promotes centriole assembly
Source: eLife. 2019 Jun 11;8:e41418. doi: 10.7554/eLife.41418 (PMC6559791; doi:10.7554/eLife.41418)
Supplement: Figure 1—source data 1. [file elife-41418-fig1-data1.xlsx]

## Sheet: Figure 1B
Figure 1-source data 1 List of the predicted orthologs of the human centrosome and S.pombe SPB components in animal and fungi species. The gene IDs of the orthologs are shown if identified by the bidirectional best hit approach (see Figure 1 and the Materials and Methods for detail). Grey box represents the putative orthologues identified by constructing phylogenetic trees; blue box indicates the…
		Human centrosome components															S.pombe SPB components
		Centriole								Centriole-PCM linker			PCM				Core						Half bridge
Species	Seqence_database	SAS-6	CEP135	CPAP	PLK4	STIL		CEP295		CEP152	CEP192		pericentrin	Cdk5rap2	g-tubulin		Ppc89	Sid4	Cdc11	Cut12	Cam1		Sfi1	Cdc31
Homo sapiens	ensembl	ENSP00000287482	ENSP00000257287	ENSP00000371308	ENSP00000270861	ENSP00000353544		ENSP00000316681		ENSP00000370337	ENSP00000427550		ENSP00000352572	ENSP00000343818	ENSP00000251413		n.d	n.d	n.d	n.d	ENSP00000403491		ENSG00000198089	ENSP00000428259
Mus musculus	ensembl	ENSMUSP00000143233	ENSMUSP00000112602	ENSMUSP00000065949	ENSMUSP00000026858	ENSMUSP00000030490		ENSMUSP00000123788		ENSMUSP00000087208	ENSMUSP00000025425		ENSMUSP00000001179	ENSMUSP00000119891	ENSMUSP00000048036		n.d	n.d	n.d	n.d	ENSMUSP00000048857		ENSMUSG00000023764	ENSMUSP00000022009
Drosophila melanogaster	ensembl	FBpp0084912	FBpp0292437	FBpp0081088	FBpp0078042	FBpp0087766		FBpp0306443		FBpp0078392	FBpp0075122		FBpp0297121	FBpp0301625	FBpp0304827		n.d	n.d	n.d	n.d	FBpp0087110		n.d	FBpp0080611
Nematostella vectensis	ensembl metazoa & JGI	JGI_CAGH7801.fwd	JGI_CAGF9979.fwd	EDO41298	EDO34707	EDO33988		JGI_CAAD9896.fwd		EDO46525(phmmer)	EDO34535(phmmer)		EDO44797(hmmsearch)	EDO32762(hmmsearch)	EDO33352		n.d	n.d	n.d	n.d	EDO46518		EDO41498	EDO44944
Monosiga brevicollis	ensembl protists	EDQ85522	EDQ84899 (hmmsearch)	EDQ87351	EDQ84471	EDQ91796(hmmesearch)		EDQ86870(hmmsearch)		n.d	EDQ85411		Monbr1|4896	n.d	EDQ87501(phmmer)		n.d	n.d	n.d	n.d	EDQ86096		n.d	EDQ91739
Schizosaccharomyces pombe	ensembl fungi	n.d	n.d	n.d	n.d	n.d		n.d		n.d	n.d		SPAC6G9.06c- Pcp1	SPCC417.07c- Mto1	SPBC32F12.04- Gtb1		SPAC4H3.11c.1- Ppc89	SPBC244.01c.1- Sid4	SPCC1739.11c.1- Cdc11	SPBC649.05.1- Cut12	SPAC3A12.14.1- Cam1		SPBC8D2.05c.1- Sfi1	SPCC1682.04.1- Cdc31
Saccharomyces cerevisiae	ensembl fungi	n.d	n.d	n.d	n.d	n.d		n.d		n.d	n.d		YDR356W- Spc110	YAL047C-Spc72	YLR212C- Tub4		n.d	YNL225C- Cnm67	YOR373W- Nud1	n.d	YBR109C- Cmd1		YLL003W- Sfi1	YOR257W- Cdc31
Aspergillus fumigatus	ensembl fungi	n.d	n.d	n.d	n.d	n.d		n.d		n.d	n.d		CADAFUAP00005856(hmmsearch)	CADAFUAP00005570	CADAFUAP00007092		CADAFUAP00007796	n.d	CADAFUAP00002020	CADAFUAP00006799	CADAFUAP00007745		CADAFUAT00007635	CADAFUAP00008098
Ustilago maydis	ensembl fungi	n.d	n.d	n.d	n.d	n.d		n.d		n.d	n.d		KIS69731(hmmsearch)	n.d	KIS68221		KIS69318	n.d	KIS70533	n.d	KIS67854		n.d	KIS70992
Batrachochytrium dendrobatidis	NCBI (Broad Institute JEL423)	1028576077 (hmmsearch)	1028569125 (phmmer)	1028574603 (hmmsearch)	EGF81909	EGF76849(hmmsearch)		1028574944(hmmsearch)		n.d	n.d		EGF83601(hmmsearch)	EGF78562(hmmsearch)	EGF80152(phmmer)		n.d	n.d	1028567681	n.d	1028572701		n.d	1028573303
