# Supplementary material for: Pericentrin-mediated SAS-6 recruitment promotes centriole assembly
Source: eLife. 2019 Jun 11;8:e41418. doi: 10.7554/eLife.41418 (PMC6559791; doi:10.7554/eLife.41418)
Supplement: Figure 2—source data 1. [file elife-41418-fig2-data1.xlsx]

## Sheet: Figure 2B
	Figure 2B % of Cells with GFP/YFP-tagged centriole protein localized on SPB
	SAS-6-GFP
		No. of cells with GFP/YFP-tagged centriole protein localized on SPB	Total cells	Percentage
	EXP-1	60	69	86.9565
	EXP-2	203	203	100
	EXP-3	197	197	100
	Mean			95.6522
	SD			7.53066
	Bld10-GFP
		No. of cells with GFP/YFP-tagged centriole protein localized on SPB	Total cells	Percentage
	EXP-1	92	96	95.8333
	EXP-2	134	135	99.2593
	EXP-3	136	136	100
	Mean			98.3642
	SD			2.22287
	YFP-SAS-4
		No. of cells with GFP/YFP-tagged centriole protein localized on SPB	Total cells	Percentage
	EXP-1	115	119	96.6387
	EXP-2	128	133	96.2406
	EXP-3	136	141	96.4539
	Mean			96.4444
	SD			0.199197
	YFP-Ana2
		No. of cells with GFP/YFP-tagged centriole protein localized on SPB	Total cells	Percentage
	EXP-1	2	147	1.36054
	EXP-2	8	186	4.30108
	EXP-3	6	160	3.75
	Mean			3.13721
	SD			1.56311
	GFP-Plk4
		No. of cells with GFP/YFP-tagged centriole protein localized on SPB	Total cells	Percentage
	EXP-1	1	64	1.5625
	EXP-2	2	65	3.07692
	EXP-3	3	58	5.17241
	Mean			3.27061
	SD			1.81273
