# Supplementary material for: Pericentrin-mediated SAS-6 recruitment promotes centriole assembly
Source: eLife. 2019 Jun 11;8:e41418. doi: 10.7554/eLife.41418 (PMC6559791; doi:10.7554/eLife.41418)
Supplement: Figure 3—source data 1. [file elife-41418-fig3-data1.xlsx]

## Sheet: Figure 3B SAS6-GFP Intensity
	Figure 3B Quantification of the intensity of SAS-6-GFP per SPB in the indicated conditions.
	SAS-6-GFP intensity per SPB (a.u.)
	control Int	control PM	pcp1 mutant Int	pcp1 mutant PM
	0.40771	0.621225	0.327535	0.078905
	1.03675	0.89896	0.272755	0.19315
	0.41497	0.367925	0.24865	0.29572
	0.355785	0.702865	0.44847	0.133615
	0.56797	0.571	0.27969	0.18791
	0.475175	0.607115	0.317745	0.346825
	0.312365	1.21718	0.27295	0.208075
	0.28916	0.933645	0.156205	0.245575
	0.415185	1.57125	0.500205	0.214025
	0.197545	0.264555	0.272865	0.148055
	0.18099	0.977315	0.240625	0.121115
	0.57399	1.73314	0.28305	0.24291
	0.572035	1.81094	0.24403	0.08047
	0.39222	1.34258	0.129815	0.13521
	0.698505	1.93076	0.149935	0.18899
	0.566315	0.42533	0.25034	0.17389
	0.205285	1.35129	0.212895	0.17846
	0.58978	1.27438	0.38792	0
	0.4068	0.474775	0.49957	0.03864
	0.40059	0.89941	0.205335	0.13902
	0.492315	0.668585	0.297605	0.22883
	0.50862	0.978275	0.34268	0.182455
	0.708355	0.9569	0.14539	0.223585
	0.731465	1.62131	0.25048	0.1159
	0.226375	1.46103	0.39571	0.22548
	0.287735	0.40015	0.14592	0.304425
	0.1827	0.597485	0.295845	0.193875
	0.446885	0.4657	0.170885	0.138205
	0.49666	0.394255	0.15182	0.33438
	0.8447	0.888535	0.498655	0.25103
	0.875895	0.969255	0.203935	0.19786
	0.52001	1.75046	0.05026	0.10836
	0.316285	0.468455	0.191485	0.13481
	0.439135	0.667175	0.28228	0.18058
	0.47625	0.37758	0.281055	0.035775
	0.59928	1.16013	0.31688	0.073735
	0.21526	3.89253	0.17565	0.07825
	0.4988	0.97795	0.27322	0.140845
	0.316545	0.29834	0.208675	0.10968
	0.968255	1.47801	0.199025	0.03281
	0.31355	1.36471	0.181615	0.137295
	0.415735	0.93423	0.211375	0.286355
	0.26696	1.11651	0.0078	0.13598
	0.223855	0.82191	0.249025	0.16834
	0.168545	0.8339	0.13117	0.12527
	0.33867	0.18034	0.14951	0.1395
	0.31925	0.468415	0.03375	0.338535
	0.33239	0.89922	0.116495	0.07303
	0.246215	0.69856	0.286465	0.37475
	0.182265	0.665505	0.37408	0.18113
	0.2019	0.910495	0.05397	0.122075
	0.349295	0.674445	0.147065	0.2489
	0.27778	1.5624	0.08985	0.201575
	0.154	1.52414	0.16951	0.080515
	0.14034	1.18408	0.430915	0.115815
	0.543985	0.47619	0.21961	0.085815
	0.177325	0.54333	0	0.04575
	0.52109	1.07839	0.27985	0.10397
	0.317095	0.90072	0.136145	0.20558
	0.382535	0.39184	0.10621	0.117175
	0.371305	0.40973	0.237915	0.24734
	0.581435	0.547	0.2944	0.10553
	0.242135	1.1018	0.28944	0.08174
	0.29269	0.793175	0.16774	0.13451
	0.44315	0.768815	0.2486	0.28154
	0.331575	0.632055	0.14121	0.173755
	0.311645	0.379175	0.28812	0.18814
	0.14676	0.42517	0.08856	0.32069
	0.458835	0.183505	0.183385	0.25755
	0.368025	0.875225	0.0994	0.124915
	0.3188	0.20908	0.128625	0.122765
	0.271325	0.70942	0.316115	0.243595
	0.60277	0.85722	0.160245	0.143015
	0.250785	0.941675	0.19192	0.23905
	0.4448	0.54584	0.27073	0.03855
	0.60256	0.39333	0.244645	0.180285
	0.34062	0.47715	0.185485	0.060065
	0.156675	0.90924	0.171835	0.17487
	0.530395	0.253045	0.38893	0.127465
	0.343845	0.720245	0.13851	0.12826
	0.503045	0.312645	0.20106	0.081275
	0.25867	0.710635	0.245205	0.250855
	0.202195	0.14328	0.16161	0.06965
	0.396915	0.665095	0.183305	0.11243
	0.4077	0.263605	0.137095	0.119685
	0.187135	0.292715	0.143655	0.080645
	0.19771	0.26425	0.060945	0.16889
	0.42139	0.84056	0.176685	0.056275
	1.39589	0.367945	0.119945	0.047375
	1.39642	0.826125	0.183075	0.172975
	0.50588	0.64279	0.19185	0.028245
	1.59328	0.436945	0.265555	0.160485
	0.63734	0.827755	0.18631	0.14644
	0.541835	1.20481	0.10031	0.22957
	0.59498	0.291915	0.31067	0.149105
	0.395985	0.17767	0.242055	0.400295
	0.32488	0.283295	0.09826	0.270925
	0.195305	0.43825	0.30841	0.19896
	0.59612	0.65875	0.08236	0.1684
	0.27385	0.770055	0.161175	0.34688
	0.25506	0.986195	0.21204	0.12294
	0.435515	0.50658	0.18905	0.07012
	0.29814	0.581785	0.12957	0.13207
	0.443525	0.248025	0.05166	0.523
	0.431425	2.00355	0.098295	0.148735
	0.4509	1.35847	0.4982	0.24845
	0.55357	0.744825	0.165105	0.2979
	0.3779	0.54559	0.20416	0.061775
	0.158645	1.27865	0.26453	0.15751
	0.368245	0.836835	0.269555	0.221665
	0.281445	0.31602	0.109385	0.14599
	0.57935	0.595465	0.228775	0.143925
	0.521415	0.38601	0.179135	0.129335
	0.374205	1.7061	0.24572	0.15815
	0.41803	0.8275	0.844845	0.073405
	0.369745	0.576505	0.24531	0.171275
	0.18027	1.07346	0.173885	0.19618
	0.045815	1.4823	0.367405	0.136415
	0.178785	0.845415	0.120295	0.26215
	0.543645	0.298105	0.25577	0.31432
	0.57591	0.78811	0.25635	0.223375
	0.641495	0.72583	0.13321	0.06303
	0.293495	0.87195	0.263565	0.129735
	0.343545	0.76152	0.095935	0.387295
	0.58004	0.710605	0.122275	0.127995
	0.458	0.637545	0.08828	0.305765
	0.34223	0.959985	0.066315	0.124395
	0.276725	0.354205	0.284455	0.249045
	0.512915	0.67358	0.075975	0.286435
	0.513325	0.948275	0.191195	0.19184
	0.44265	0.34315	0.216645	0.37404
	0.362085	0.302155	0.35358	0.10061
	0.583875	1.90148	0.40589	0.10608
	0.41838	0.385045	0.225935	0.08242
	0.889085	0.190885	0.27161	0.15506
	1.07302	0.30685	0.08694	0.146515
	0.22316	0.680335	0.32808	0.195235
	0.177435	0.510145	0.119815	0.090895
	0.42135	0.40152	0.1636
	0.188345	0.546535	0.104235
	0.218795	0.21837	0.046035
	0.30477	0.24151	0.03523
	0.51395	0.446745	0.21673
	0.30694	0.7565	0.13633
	0.410035	0.834205	0.42331
	0.21733	0.608625	0.043085
	0.598215	0.767295	0.091625
	0.2697	0.60381	0.122915
	0.516615	0.69679	0.15876
	0.35314	1.0797	0.20425
	0.36242	0.51787
	0.188725	0.848595
	0.227075	0.57546
		1.11214
		0.4479
		0.59043
		0.143725
		0.13875
		0.56776
		0.580055
		0.55327
		0.65154
		1.33457
		0.594515
		0.8973
		0.13733
		0.53029
		0.758195
		0.529405
		0.21959
Mean	0.42216	0.755337	0.212884	0.171137
SD	0.233149	0.473726	0.116226	0.0895985
No. of SPBs analyzed	153	170	150	138

## Sheet: Figure 3D Bld10-GFP Intensity
	Figure 3D Quantification of the intensity of Bld10-GFP per SPB in the indicated conditions.
	Bld10-GFP intensity per SPB (a.u.)
	control Int	control PM	pcp1 mutant Int	pcp1 mutant PM
	0.144908	0.126003	0.222416	0.0257969
	0.0381162	0.279147	0.406031	0.0334544
	0.0354477	0.278541	0.435189	0.241232
	0.0816	0.26262	0.611855	0.303027
	0.0766592	0.160159	0.730048	0.27665
	0.253851	0.113496	0.0700335	0.0005416
	0.0440761	0.340077	0.0188587	0.312189
	0.337834	0.0987577	0.0125314	0.327745
	0.0250061	0.23119	0.0989148	0.854446
	0.0403319	0.324602	0.0132631	0.445176
	0.0524196	0.681831	0.318979	0.119571
	0.0408127	0.132007	0.159948	0.170432
	0.0667289	0.0992731	0.0548802	0.360137
	0.178674	0.0346771	0.404319	0.149392
	0.177162	0.0354942	0.311926	0.615386
	0.136003	0.06808	0.0704367	0.464927
	0.150861	0.285148	0.149882	0.354848
	0.0798448	0.190065	0.251173	0.784017
	0.16153	0.263549	0.052456	0.0548473
	0.0431718	0.525338	0.236695	0.653044
	0.0793565	0.0975147	0.26354	0.914392
	0.0293899	0.247666	0.233763	0.311591
	0.118975	0.158847	0.206943	0.206625
	0.168852	0.297923	0.124997	0.0691125
	0.00140695	0.126185	0.107568	0.284818
	0.0188232	0.170824	0.0127417	0.136469
	0.0940138	0.0975705	0.196204	0.0767682
	0.0287317	0.305484	0.0697623	0.24376
	0.163188	0.294726	0.131196	0.164747
	0.00200855	0.156819	0.00872295	0.496269
	0.161185	0.177516	0.0554447	0.168594
	0.203312	0.368526	0.0125854	0.0726861
	0.330937	0.138061	0.0541324	0.0739628
	0.0455236	0.267453	0.0594162	0.0834066
	0.499366	0.106277	0.0966038	0.102483
	0.24955	0.0403234	0.0365167	0.0819202
	0.0623424	0.098849	0.171953	0.229236
	0.415962	0.621634	0.053616	0.0633235
	0.0262762	0.11264	0.290193	0.0722635
	0.293372	0.244709	0.0273772	0.163088
	0.385242	0.206977	0.0413686	0.513554
	0.304335	0.404536	0.0742011	0.174325
	0.293483	0.149743	0.0788867	0.103183
	0.331027	0.163104	0.0225261	0.220977
	0.0355407	0.0556053	0.0031325	0.25173
	0.0719627	0.0691387	0.0188933	0.502685
	0.188662	0.198695	0.00237025	0.835358
	0.16313	0.533188	0.241479	0.520516
	0.210298	0.293916	0.247785	0.275855
	0.0623027	0.233762	0.491242	0.0867587
	0.360217	0.495651	0.15213	0.755532
	0.0524788	0.260671	0.155332	0.106974
	0.332703	0.0391911	0.351886	0.2734
	0.198733	0.0941525	0.172129	0.206556
	0.0333589	0.235649	0.0726945	0.174722
	0.340108	0.0877414	0.0414421	0.36212
	0.459828	0.231497	0.419966	0.117933
	-0.00110695	0.0912828	0.203067	0.313174
	0.0119939	0.057689	0.210649	0.1813
	0.004443	0.354444	0.1175	0.135746
	0.0106132	0.149622	0.18406	0.339487
	0.24019	0.122641	0.368324	0.26643
	0.135928	0.30105	0.170636	0.143734
	0.190417	0.0630066	0.0523232	0.253168
	0.0141824	0.0238147	0.404787	0.327611
	0.159942	0.144296	0.142687	0.0227922
	0.0317364	0.143157	0.0104881	0.194511
	0.0105642	0.0262474	0.220635	0.242372
	0.0372358	0.329591	0.494781	0.0726767
	0.0443304	0.116323	0.064798	0.0803992
	0.0298666	0.0685092	0.489272	0.2076
	0.550705	0.328379	0.38925	0.127161
	0.0173394	0.0864443	0.321755	0.110364
	0.319933	0.126004	0.280701	0.751139
	0.0404856	0.0480416	0.100152	0.39657
	0.0154618	0.0255164	0.239708	0.307259
	0.128204	0.0281673	0.382233	0.292796
	0.263601	0.0673617	0.267473	0.552877
	0.110201	0.125014	0.134763	0.104315
	0.0931046	0.0864849	0.118429	0.313512
	0.874356	0.127336	0.557127	0.247678
	0.0897128	0.135228	0.118167	0.228468
	0.027983	0.199205	0.213478	0.139592
	0.116643	0.0283312	0.0912093	0.149905
	0.0005552	0.160507	0.222559	0.273393
	0.276958	0.325096	0.152462	0.13423
	0.0583076	0.267748	0.31959	0.378463
	0.316043	0.119674	0.100275	0.394279
	0.357225	0.613559	0.30353	0.325438
	0.515382	0.193142	0.155667	0.436407
	0.470391	0.100651	0.338924	0.246872
	0.184849	0.164105	0.0960571	0.16285
	0.572637	0.104151	0.701888	0.135536
	0.126946	0.179443	0.172503	0.226911
	0.436041	0.202329	0.122592	0.546141
	0.0561326	0.0447191	0.16769	0.21717
	0.451166	0.34438	0.0506087	0.392366
	0.486695	0.172236	0.0417109	0.190606
	0.236829	0.260192	0.278562	0.206215
	0.211268	0.186792	0.249567	0.141499
	0.116225	0.124748	0.0368699	0.202678
	0.17493	0.261938	0.108955	0.168944
	0.264548	0.0315827	0.0209762
	0.17803	0.0802277	0.104868
	0.0760728	0.112813	0.134102
	0.139582	0.37534	0.032067
	0.617969	0.312746	0.112597
	0.0736257	0.29922	0.178212
	0.125952	0.148605	0.0381483
	0.0067346	0.435329	0.0367878
	0.0735218	0.276552	0.380374
	0.0326178		0.3053
	0.0957013		0.32922
	0.260317		0.0565719
	0.101624		0.194676
	0.139188		1.11683
	0.0939394		0.146071
	0.107046
	0.171212
	0.18295
	0.376988
	0.248073
	0.245377
	0.185739
	0.299316
	0.480905
	0.586879
	0.539379
	0.548883
Mean	0.184882	0.19562	0.193041	0.267914
SD	0.168662	0.135932	0.175987	0.195534
No. of SPBs analyzed	129	111	117	102

## Sheet: Figure 3F YFP-SAS-4 Intensity
	Figure 3F Quantification of the intensity of YFP-SAS-4 per SPB in the indicated conditions.
	YFP-SAS-4 intensity per SPB (a.u.)
	control Int	control PM	pcp1 mutant Int	pcp1 mutant PM
	0.282683	0.161953	0.0290891	0.0573789
	0.108008	0.0471763	0.0832072	0.0472279
	0.0678054	0.0754551	0.0226968	0.0328942
	0.261269	0.0159256	0.0402896	0.0653692
	0.0177399	0.0773208	0.222402	0.0586506
	0.0175236	0.156056	0.100905	0.0735015
	0.0931865	0.113326	0.0724807	0.0437878
	0.0542498	0.0378442	0.0831564	0.0848854
	0.0497908	0.0685523	0.0222928	0.0353996
	0.505549	0.0415022	0.0264865	0.034318
	0.0404036	0.0518492	0.201529	0.0588871
	0.0439611	0.0690779	0.0811437	0.0026034
	0.0765147	0.0350726	0.0125559	0.0175321
	0.0565187	0.0126065	0.0047075	0.00278765
	0.0554227	0.0277413	0.0175202	0.0330175
	0.13402	0.018274	0.02173	0.0189482
	0.0710433	0.0203214	0.0337104	0.0433831
	0.0447293	0.0528835	0.0264941	0.0216497
	0.0440998	0.0987433	0.0229214	0.0270848
	0.114429	0.0855672	0.0140608	0.0619656
	0.108275	0.0403352	0.0319367	0.0182554
	0.0698029	0.0225463	0.0607437	0.0171543
	0.197225	0.0048883	0.038096	0.0336885
	0.0571076	0.0021379	0.067927	0.0225581
	0.0556711	0.0513735	0.042294	0.0450849
	0.0688126	0.0454922	0.0080512	0.0609321
	0.101866	0.0106783	0.0187176	0.0192449
	0.0322993	0.0254843	0.00506835	0.0129943
	0.0836458	0.190106	0.0178548	0.03217
	0.0900846	0.015935	0.0486425	0.0182554
	0.131418	0.0837141	0.0127569	0.0383073
	0.0309837	0.0479242	0.0100124	0.0144529
	0.114656	0.0769541	0.0314458	0.0133037
	0.0513186	0.247609	0.0276695	0.0272217
	0.0919005	0.100204	0.0485935	0.0110745
	0.0682954	0.0542211	0.0213236	0.00238545
	0.252299	0.0612101	0.0352239	0.0310589
	0.0371081	0.0459317	0.0343137	0.0200079
	0.0487488	0.06886	0.0359006	0.0140295
	0.0225851	0.01503	0.0617822	0.0129639
	0.109864	0.049064	0.0361846	0.036417
	0.304704	0.0770615	0.0402702	0.0158506
	0.0612573	0.0708278	0.0457914	0.0360857
	0.0432217	0.0648418	0.0898353	0.0535393
	0.0580101	0.161747	0.0267688	0.00074105
	0.0444411	0.0522633	0.081578	0.0258317
	0.301724	0.0510558	0.0412892	0.0267646
	0.0356903	0.151917	0.0384449	0.028812
	0.0114413	0.022379	0.0181894	0.0213109
	0.342603	0.022024	0.0122415	0.0329863
	0.022226	0.0207853	0.0215703	0.0237808
	0.265024	0.0381703	0.0315405	0.0200899
	0.246205	0.115298	0.0203197	0.0284038
	0.166596	0.0397741	0.0226772	0.0451382
	0.0842372	0.0552419	0.0291567	0.0136704
	0.0558037	0.0603499	0.0341337	0.0353015
	0.0512746	0.0624007	0.0297592	0.0491325
	0.0475609	0.107631	0.0316773	0.0315658
	0.0310091	0.0644506	0.0459765	0.0054849
	0.096232	0.0391741	0.0189897	0.0412716
	0.0698232	0.0453021	0.0563548	0.0369662
	0.0208124	0.0652864	0.0142746	0.0324057
	0.0418064	0.0135766	0.0774274	0.0343509
	0.0510685	0.0310478	0.00468305	0.0321193
	0.0337747	0.0224213	0.0131077	0.0424342
	0.0294482	0.0354283	0.0719805	0.0413678
	0.0661306	0.00557955	0.0470184	0.00393685
	0.0094961	0.07659	0.0415546	0.0189128
	0.0561283	0.0647963	0.0174416	0.0095747
	0.0790955	0.0412546	0.027263	0.0275563
	0.0552292	0.064918	0.0223333	0.0381678
	0.074087	0.0277017	0.00555165	0.0141892
	0.0561367	0.0148425	0.0389215	0.0429294
	0.0843657	0.0309109	0.0504795	0.0230997
	0.115296	0.0642327	0.0161073	0.0495423
	0.085492	0.0335845	0.0278606	0.0303752
	0.103649	0.0113458	0.0826004	0.0224888
	0.100994	0.0401789	0.0092325	0.042408
	0.132288	0.0571821	0.0102448	0.0356835
	0.0633691	0.203233	0.0192947	0.021665
	0.117587	0.0108203	0.00779005	0.0290478
	0.0848634	0.00372645	0.00364875	0.0470817
	0.0605552	0.0875555	0.007327	0.0187218
	0.116396	0.209448	0.0308003	0.0575057
	0.0369324	0.0144571	0.0153063	0.0343255
	0.059286	0.13407	0.0213887	0.0329584
	0.0599739	0.0621674	0.0323779	0.0382463
	0.0395865	0.076017	0.0051967	0.0389199
	0.139527	0.113204	0.0490877	0.0448028
	0.119425	0.0446793	0.0204837	0.0251988
	0.0484389	0.0760061	0.0610918	0.0319774
	0.0430418	0.0432784	0.0268608	0.027814
	0.0283277	0.0524322	0.0344228	0.0517419
	0.0535333	0.189198	0.0093077	0.0506832
	0.305896	0.0252494	0.0104028	0.0671867
	0.154848	0.0648216	0.0140929	0.0477206
	0.0687289	0.0614746	0.0224897	0.0272961
	0.163361	0.0194418	0.0383985	0.0291289
	0.159446	0.0569335	0.0244601	0.0484049
	0.0647617	0.0610241	0.0590857	0.0246284
	0.0241923	0.169537	0.0083157	0.0288922
	0.10554	0.0489095	0.0122314	0.0324429
	0.321428	0.0985202	0.0350784	0.072321
	0.147494	0.030486	0.0385852	0.0357848
	0.151772		0.030933	0.0220206
	0.0915295		0.0208327	0.0337129
	0.136124		0.0289159	0.032732
	0.0563463		0.0427452	0.0118967
	0.0595429		0.0248252	0.00608485
	0.504287		0.0106681	0.0714583
	0.115469		0.0162899	0.0368809
	0.0979659
Mean	0.100865	0.0625694	0.0354171	0.0325801
SD	0.0908351	0.0490313	0.0321728	0.0169014
No. of SPBs analyzed	112	104	111	111
