# Supplementary material for: Pericentrin-mediated SAS-6 recruitment promotes centriole assembly
Source: eLife. 2019 Jun 11;8:e41418. doi: 10.7554/eLife.41418 (PMC6559791; doi:10.7554/eLife.41418)
Supplement: Figure 4—source data 1. [file elife-41418-fig4-data1.xlsx]

## Sheet: Figure 4E
	Figure 4E % of Cells with co-localized Pcp1-mch and GFP foci
	SAS6-GFP
		No. of cells with co-localized Pcp1-mch and GFP foci	Total cells	Percentage
	EXP-1	102	112	91.0714
	EXP-2	62	63	98.4127
	EXP-3	63	66	95.4545
	Mean			94.9796
	SD			3.69361
	GFP
		No. of cells with co-localized Pcp1-mch and GFP foci	Total cells	Percentage
	EXP-1	1	104	0.961538
	EXP-2	0	54	0
	EXP-3	1	76	1.31579
	Mean			0.759109
	SD			0.680851
