# Supplementary material for: Pericentrin-mediated SAS-6 recruitment promotes centriole assembly
Source: eLife. 2019 Jun 11;8:e41418. doi: 10.7554/eLife.41418 (PMC6559791; doi:10.7554/eLife.41418)
Supplement: Figure 4—figure supplement 1—source data 1. [file elife-41418-fig4-figsupp1-data1.xlsx]

## Sheet: Figure 4-figure sup 1C
	Figure 4-figure supplement 1C Interfoci distances between the indicated SPB-bound proteins measured by SIM images
	Pcp1-GFP/ Sid4-TdT	SAS6-GFPOE/ Pcp1-TdT	SAS6-GFPOE/ Sid4-TdT	(nm)
	60	40	20
	60	60	0
	100	60	0
	80	80	60
	80	20	80
	80	40	40
	0	80	100
	0	40	60
	40	80	60
	0	80	20
	80	80	80
	80	100	40
	80	80	40
	80	20	80
	80	20	80
	100	40	80
	100	40	60
	20	0
	40	0
Mean	61.0526	50.5263	52.9412
SD	34.3017	30.0876	29.9509
No. of SPB analyzed	19	19	17
