# Supplementary material for: Pericentrin-mediated SAS-6 recruitment promotes centriole assembly
Source: eLife. 2019 Jun 11;8:e41418. doi: 10.7554/eLife.41418 (PMC6559791; doi:10.7554/eLife.41418)
Supplement: Figure 4—figure supplement 2—source data 1. [file elife-41418-fig4-figsupp2-data1.xlsx]

## Sheet: Figure 4-figure sup 2C
	Figure 4-figure supplement 2C % of Cells with GFP-tagged SAS-6 localized on SPB
	SAS-6(FL)-GFP
		No. of cells with GFP-tagged SAS-6 localized on SPB	Total cells	Percentage
	EXP-1	105	110	95.4545
	EXP-2	65	65	100
	EXP-3	103	103	100
	Mean			98.4848
	SD			2.62432
	SAS-6(N)-GFP
		No. of cells with GFP-tagged SAS-6 localized on SPB	Total cells	Percentage
	EXP-1	0	64	0
	EXP-2	0	126	0
	EXP-3	0	128	0
	Mean			0
	SD			0
	SAS-6(C)-GFP
		No. of cells with GFP-tagged SAS-6 localized on SPB	Total cells	Percentage
	EXP-1	50	59	84.7458
	EXP-2	97	98	98.9796
	EXP-3	74	74	100
	Mean			94.5751
	SD			8.52775
