# Supplementary material for: Pericentrin-mediated SAS-6 recruitment promotes centriole assembly
Source: eLife. 2019 Jun 11;8:e41418. doi: 10.7554/eLife.41418 (PMC6559791; doi:10.7554/eLife.41418)
Supplement: Figure 4—figure supplement 3—source data 1. [file elife-41418-fig4-figsupp3-data1.xlsx]

## Sheet: Figure 4-figure sup 3B
	Figure 4-figure supplement 3B Septation index (%)
	Time after release (min)	Sepated cells	Total cells	Septation index (%)
	0	0	120	0
	20	0	136	0
	40	1	175	0.571429
	60	61	135	45.1852
	80	101	122	82.7869
	100	85	129	65.8915
	120	50	148	33.7838
	140	24	171	14.0351
	160	10	177	5.64972
	180	4	162	2.46914
	200	12	145	8.27586
	220	38	170	22.3529
	240	68	169	40.2367
	260	37	161	22.9814
	280	17	178	9.55056
	300	8	191	4.18848

## Sheet: Figure 4-figure sup 3D
	Figure 4-figure supplement 3D SAS-6-GFP intensity per SPB (a.u.)
		SPB-0		SPB-1		SPB-2
	Time after SPB separation	Mean	SD	Mean	SD	Mean	SD
	-50	0.760236	1.21194
	-45	0.864579	1.01275
	-40	0.722857	0.818689
	-35	1.24126	1.12892
	-30	1.42031	0.856254
	-25	1.52736	0.882448
	-20	2.02881	1.0692
	-15	3.03674	0.870062
	-10	3.62708	2.06941
	-5	3.94186	1.53053
	0	4.18993	2.38456
	5			1.6542	0.7332	1.76775	0.944064
	10			1.3373	0.5495	1.26942	0.543499
	15			1.5804	0.4056	1.37926	0.46836
	20			2.1162	0.9325	2.4845	1.36049
	25			2.4398	1.3019	2.4391	1.00588
	30			3.3549	1.8284	2.74103	1.4571
	35			3.1157	0.9127	2.72126	0.965652
	40			3.4771	1.1806	2.64531	1.15949
	Figure 4-figure supplement 3D Sid4-tdTomato intensity per SPB (a.u.)
		SPB-0		SPB-1		SPB-2
	Time after SPB separation	Mean	SD	Mean	SD	Mean	SD
	-50	0.352954	0.0929612
	-45	0.339791	0.0761874
	-40	0.310749	0.111862
	-35	0.294541	0.0834045
	-30	0.30959	0.0742962
	-25	0.304566	0.0834746
	-20	0.449424	0.281422
	-15	0.555705	0.252108
	-10	0.504218	0.225287
	-5	0.506349	0.216117
	0	0.505158	0.190339
	5			0.303581	0.146333	0.267851	0.0929594
	10			0.287446	0.10603	0.284818	0.150812
	15			0.315767	0.104154	0.275574	0.0811235
	20			0.32667	0.136111	0.27663	0.135914
	25			0.29935	0.125371	0.265911	0.111186
	30			0.310221	0.155942	0.263121	0.0717485
	35			0.27584	0.125192	0.262071	0.102705
	40			0.289616	0.114223	0.25668	0.103304
