# Supplementary material for: Pericentrin-mediated SAS-6 recruitment promotes centriole assembly
Source: eLife. 2019 Jun 11;8:e41418. doi: 10.7554/eLife.41418 (PMC6559791; doi:10.7554/eLife.41418)
Supplement: Figure 5—source data 1. [file elife-41418-fig5-data1.xlsx]

## Sheet: Figure 5E SAS-6 Intensity
	Figure 5E Quantification of SAS-6 intensity per centriole in cells overexpressing EGFP-PACT or EGFP arrested in mitosis.
	SAS-6 intensity per centriole (a.u.)
	EGFP	EGFP-PACT
	2.1902	2.90585
	5.0739	1.81185
	0.64775	4.8042
	6.61825	2.4755
	1.83085	4.2369
	5.2301	3.5077
	5.8981	4.2691
	0.22785	0.461
	0	1.2776
	0	0.77735
	0	0.23555
	2.5135	5.1438
	1.8678	2.4749
	2.96915	2.5985
	2.51345	4.1119
	4.5508	3.45635
	4.8755	2.35025
	3.5414	3.8071
	3.56145	2.652
	3.17105	3.49905
	1.34445	7.08715
	1.50635	3.98765
	2.18755	6.61645
	5.0829	1.91895
	2.0769	3.07905
	2.10135	1.73445
	4.41385	2.11115
	4.71125	4.17435
	2.18675	0.56815
	1.8881	5.59515
	3.6142	4.3646
	1.79	8.0782
	1.0115	10.2782
	2.36295	3.66965
	1.0672	3.79355
	1.6831	7.73365
	1.2351	2.72135
	2.1602	7.94945
	1.4278	8.29265
	2.264	6.78765
		5.92965
		3.63585
		7.86365
		8.42495
Mean	2.58492	4.16482
SD	1.69002	2.45912
No. of centrioles analyzed	40	44

## Sheet: Figure 5G  Centriole number
	Figure 5G % of Cells with each category (SAS-4 and Bld10 colocalized)
	EGFP
		No. of cells with					Percentage
		0-1 centriole	2-4 centrioles	4> centrioles	Total cells		0-1 centriole	2-4 centrioles	4> centrioles
	EXP-1	16	60	12	88		18.1818	68.1818	13.6364
	EXP-2	21	56	9	86		24.4186	65.1163	10.4651
	EXP-3	16	38	14	68		23.5294	55.8824	20.5882
						Mean	22.0433	63.0602	14.8966
						SD	3.37355	6.40234	5.17788
	EGFP-PACT
		No. of cells with					Percentage
		0-1 centriole	2-4 centrioles	4> centrioles	Total cells		0-1 centriole	2-4 centrioles	4> centrioles
	EXP-1	16	39	24	79		20.2532	49.3671	30.3797
	EXP-2	18	44	18	80		22.5	55	22.5
	EXP-3	11	37	16	64		17.1875	57.8125	25
						Mean	19.9802	54.0599	25.9599
						SD	2.66675	4.30048	4.02662
	Figure 5G % of Cells with each category (Ana1 and Bld10 colocalized)
	EGFP
		No. of cells with					Percentage
		0-1 centriole	2-4 centrioles	4> centrioles	Total cells		0-1 centriole	2-4 centrioles	4> centrioles
	EXP-1	18	60	12	90		20	66.6667	13.3333
	EXP-2	15	56	8	79		18.9873	70.8861	10.1266
	EXP-3	13	43	10	66		19.697	65.1515	15.1515
						Mean	19.5614	67.5681	12.8705
						SD	0.519756	2.97165	2.54424
	EGFP-PACT
		No. of cells with					Percentage
		0-1 centriole	2-4 centrioles	4> centrioles	Total cells		0-1 centriole	2-4 centrioles	4> centrioles
	EXP-1	10	44	20	74		13.5135	59.4595	27.027
	EXP-2	16	48	16	80		20	60	20
	EXP-3	12	38	19	69		17.3913	55.0725	27.5362
						Mean	16.9683	58.1773	24.8544
						SD	3.26387	2.70242	4.21175
