# Supplementary material for: Pericentrin-mediated SAS-6 recruitment promotes centriole assembly
Source: eLife. 2019 Jun 11;8:e41418. doi: 10.7554/eLife.41418 (PMC6559791; doi:10.7554/eLife.41418)
Supplement: Figure 6—source data 1. [file elife-41418-fig6-data1.xlsx]

## Sheet: Figure 6B 
	Figure 6B Quantification of the SAS-6 intensity per centrosome in the mitotic cells in the indicated RNAi conditions.
	SAS-6 intensity per centrosome (a.u.)
	mCherry	Ana2	PLP	Ana2 + PLP
	2.36318	2.44037	1.71514	0.3797
	1.38899	0.79376	0.432095	0.68495
	1.19131	1.30808	0.467855	0.41097
	0.826135	3.17949	0.385865	0.63349
	1.47512	0.24222	1.31238	0.301165
	1.18012	0.17593	1.19227	0.273775
	2.11691	0.53317	0.96811	0.63156
	2.03146	0.46378	0.88727	0
	1.74903	1.22758	0.806395	1.71307
	2.61022	1.10715	0.771565	0.412265
	0.96413	0.51743	0.680295	0.20131
	1.22348	0.76146	0.598095	0.88887
	2.29036	1.84618	0.328485	0.57162
	1.39958	1.00097	0.168245	0.74983
	0.51695	0.563895	1.32481	0.860565
	1.08506	0.701215	0.960115	0.471325
	2.43844	0.930315	0.27989	0.43307
	2.84872	0.921055	0.30827	0.36542
	0.837185	0.851555	1.95782	0.56336
	1.82054	1.31995	1.25734	0.82036
	1.99139	0.46449	0.66674	1.12251
	1.98225	2.3366	0.53149	0.659975
	1.37093	1.13201	0.69542	0.36813
	1.64254	0.718135	0.71854	0.37578
	0.769505	1.03767	0.603785	0.9028
	1.11506	0.753725	0.608745	0.76244
	2.68819	2.52803	0.7646	0.85585
	2.93899	1.96804	0.74824	0.52184
	1.02133	0.561	0.37284	0.81789
	0.56239	0.74571	0.59412	0.32749
	0.623525	1.59794	0.62518	1.01541
	1.69558	1.18772	0.66717	0.225195
	1.51913	0.440665	0.856045	0.978645
	1.78685	1.17823	1.39339	0.733105
	1.44051	0.89642	1.37726	0.53983
	2.82824	1.09415	1.44234	1.04446
	1.20212	1.25045	1.05683	0
	1.12949	0.81835	0.37774	0.06772
	1.97655	0.64384	1.2665	0.041975
	1.60547	1.08649	0.730175	0.169465
	1.34773	1.04983	0.89037	0
	0.942655	0.72999	0.45454	0.50566
	1.24832	0.335585	0.27822	0.61725
	1.28173	1.02516	0.68271	0.40671
	0.657585	1.33875	1.00413	0
	0.110235	1.18728	1.28857	0.15646
	1.36458	0.50999	0.720265	1.02775
	1.29617	0.81048	0.872005	0.57087
	0.52182	0.57038	0.69545	0.55684
	1.15925	0.26349	0.85853	0.27918
	0.812905	0.88691	2.84251	0
	0.983785	1.51244	1.84015	0.030355
	1.03686	1.64595	0.8021	0.82814
	0.89373	1.12143	1.08106	0.65484
	1.60343	1.29392	1.60289	0.7728
	0.802585	1.28265	1.14447	0.45468
	0.87746	0.50157	0.931385	0.131315
	1.04557	1.0887	1.22063	0.401345
	0.708875	0.56227	0.62899	0.79155
	0.890805	1.49325	1.2143	0.31407
	0.8863	0.804975	0.560945	0.375825
	1.26748	1.06672	1.02493	0.621875
	1.31441	0.355925	1.23163	0.766985
	1.30569	1.3234	0.97239	0.416895
	1.27625	0.32145	1.00798	0.417595
	1.21128	0.21071	0.633055	0.832895
	2.76348	0.53477	0.893115	0.332865
	0.201975	0.71619	0.039425	1.08882
	0.153275	0.67265	0.316265	0.086605
	1.60086	0.62719	0.158925	0.454385
	2.39563	0.60855	0.11817	0.576625
	3.73868	0.82855	0.27511	0.607895
		0.887575		0
		1.23524		1.16902
				0.777295
				0.556385
				0.39058
				0.42063
Mean	1.41595	0.982826	0.849788	0.529361
SD	0.715274	0.556483	0.477297	0.332895
No. of centrosomes analyzed	72	74	72	78

## Sheet: Figure 6E
	Figure 6E % of Cells with each category (centriole number, mitotic cells)
	mcherry
		No. of cells with					Percentage
		0-1 centriole	2-4 centrioles	4> centrioles	Total cells		0-1 centriole	2-4 centrioles	4> centrioles
	EXP-1	2	58	6	66		3.0303	87.8788	9.09091
	EXP-2	9	47	6	62		14.5161	75.8065	9.67742
	EXP-3	5	49	7	61		8.19672	80.3279	11.4754
						Mean	8.58105	81.3377	10.0812
						SD	5.75255	6.09919	1.24248
	Ana2
		No. of cells with					Percentage
		0-1 centriole	2-4 centrioles	4> centrioles	Total cells		0-1 centriole	2-4 centrioles	4> centrioles
	EXP-1	13	63	4	80		16.25	78.75	5
	EXP-2	21	49	0	70		30	70	0
	EXP-3	19	40	5	64		29.6875	62.5	7.8125
						Mean	25.3125	70.4167	4.27083
						SD	7.84991	8.13301	3.95696
	PLP
		No. of cells with					Percentage
		0-1 centriole	2-4 centrioles	4> centrioles	Total cells		0-1 centriole	2-4 centrioles	4> centrioles
	EXP-1	12	50	5	67		17.9104	74.6269	7.46269
	EXP-2	22	38	4	64		34.375	59.375	6.25
	EXP-3	18	41	4	63		28.5714	65.0794	6.34921
						Mean	26.9523	66.3604	6.6873
						SD	8.35084	7.70621	0.673336
	Ana2 + PLP
		No. of cells with					Percentage
		0-1 centriole	2-4 centrioles	4> centrioles	Total cells		0-1 centriole	2-4 centrioles	4> centrioles
	EXP-1	31	44	0	75		41.3333	58.6667	0
	EXP-2	29	34	1	64		45.3125	53.125	1.5625
	EXP-3	29	32	2	63		46.0317	50.7937	3.1746
						Mean	44.2259	54.1951	1.57903
						SD	2.53068	4.04412	1.58737
