# Supplementary material for: Pericentrin-mediated SAS-6 recruitment promotes centriole assembly
Source: eLife. 2019 Jun 11;8:e41418. doi: 10.7554/eLife.41418 (PMC6559791; doi:10.7554/eLife.41418)
Supplement: Figure 6—figure supplement 1—source data 1. [file elife-41418-fig6-figsupp1-data1.xlsx]

## Sheet: Figure 6-figure supplment 1B
	Figure 6-figure supplment 1B % of Cells with each category (centriole number, interphase cells)
	mcherry
		No. of cells with					Percentage
		0-1 centriole	2-4 centrioles	4> centrioles	Total cells		0-1 centriole	2-4 centrioles	4> centrioles
	EXP-1	29	82	8	119		24.3697	68.9076	6.72269
	EXP-2	73	199	30	302		24.1722	65.894	9.93377
	EXP-3	26	101	13	140		18.5714	72.1429	9.28571
						Mean	22.3711	68.9815	8.64739
						SD	3.29211	3.12506	1.69805
	Ana2
		No. of cells with					Percentage
		0-1 centriole	2-4 centrioles	4> centrioles	Total cells		0-1 centriole	2-4 centrioles	4> centrioles
	EXP-1	46	63	9	118		38.9831	53.3898	7.62712
	EXP-2	109	94	13	216		50.463	43.5185	6.01852
	EXP-3	80	111	9	200		40	55.5	4.5
						Mean	43.1487	50.8028	6.04855
						SD	6.35474	6.39598	1.56378
	PLP
		No. of cells with					Percentage
		0-1 centriole	2-4 centrioles	4> centrioles	Total cells		0-1 centriole	2-4 centrioles	4> centrioles
	EXP-1	47	70	6	123		38.2114	56.9106	4.87805
	EXP-2	44	72	5	121		36.3636	59.5041	4.13223
	EXP-3	37	87	6	130		28.4615	66.9231	4.61538
						Mean	34.3455	61.1126	4.54189
						SD	5.17875	5.19644	0.378302
	Ana2 + PLP
		No. of cells with					Percentage
		0-1 centriole	2-4 centrioles	4> centrioles	Total cells		0-1 centriole	2-4 centrioles	4> centrioles
	EXP-1	77	44	5	126		61.1111	34.9206	3.96825
	EXP-2	82	49	4	135		60.7407	36.2963	2.96296
	EXP-3	86	53	2	141		60.9929	37.5887	1.41844
						Mean	60.9483	36.2685	2.78322
						SD	0.18918	1.33423	1.28437
