# Supplementary material for: Pericentrin-mediated SAS-6 recruitment promotes centriole assembly
Source: eLife. 2019 Jun 11;8:e41418. doi: 10.7554/eLife.41418 (PMC6559791; doi:10.7554/eLife.41418)
Supplement: Figure 6—figure supplement 2—source data 1. [file elife-41418-fig6-figsupp2-data1.xlsx]

## Sheet: Figure 6-figure supplement 2B
	Figure 6-figure supplement 2B % of Cells with each category (centriole number)
	mcherry RNAi + EGFP
		No. of cells with					Percentage
		0-1 centriole	2-4 centrioles	4> centrioles	Total cells		0-1 centriole	2-4 centrioles	4> centrioles
	EXP-1	25	66	15	106		23.5849	62.2642	14.1509
	EXP-2	17	42	7	66		25.7576	63.6364	10.6061
	EXP-3	20	42	4	66		30.303	63.6364	6.06061
						Mean	26.5485	63.179	10.2725
						SD	3.42819	0.792247	4.05547
	mcherry RNAi + EGFP-PLP
		No. of cells with					Percentage
		0-1 centriole	2-4 centrioles	4> centrioles	Total cells		0-1 centriole	2-4 centrioles	4> centrioles
	EXP-1	8	78	42	128		6.25	60.9375	32.8125
	EXP-2	5	43	31	79		6.32911	54.4304	39.2405
	EXP-3	7	39	19	65		10.7692	60	29.2308
						Mean	7.78278	58.456	33.7613
						SD	2.58664	3.51763	5.07187
	plp 3UTR RNAi + EGFP
		No. of cells with					Percentage
		0-1 centriole	2-4 centrioles	4> centrioles	Total cells		0-1 centriole	2-4 centrioles	4> centrioles
	EXP-1	58	40	3	101		57.4257	39.604	2.9703
	EXP-2	43	19	0	62		69.3548	30.6452	0
	EXP-3	47	18	3	68		69.1176	26.4706	4.41176
						Mean	65.2994	32.2399	2.46069
						SD	6.81983	6.71035	2.2496
	plp 3UTR RNAi + EGFP-PLP
		No. of cells with					Percentage
		0-1 centriole	2-4 centrioles	4> centrioles	Total cells		0-1 centriole	2-4 centrioles	4> centrioles
	EXP-1	15	80	7	102		14.7059	78.4314	6.86275
	EXP-2	9	47	8	64		14.0625	73.4375	12.5
	EXP-3	14	34	3	51		27.451	66.6667	5.88235
						Mean	18.7398	72.8452	8.41503
						SD	7.55097	5.90468	3.57149
