# Supplementary material for: Pericentrin-mediated SAS-6 recruitment promotes centriole assembly
Source: eLife. 2019 Jun 11;8:e41418. doi: 10.7554/eLife.41418 (PMC6559791; doi:10.7554/eLife.41418)
Supplement: Figure 7—source data 1. [file elife-41418-fig7-data1.xlsx]

## Sheet: Figure 7C #BB quantification
	Figure 7C Quantification of the number of BBs per cell in mature spermatocytes.
	Number of BBs/spematocyte
	Control	PLPRNAi
	4	4
	4	4
	4	4
	4	4
	4	4
	4	4
	4	4
	4	4
	4	4
	4	4
	4	4
	4	4
	4	4
	4	4
	4	4
	4	4
	4	4
	4	4
	4	4
	4	4
	4	4
	4	4
	4	4
	4	4
	4	4
	4	4
	2	4
	4	4
	4	4
	4	3
	4	4
	4	4
	3	4
	4	4
	4	4
	4	4
	4	4
	4	4
	4	4
	4	4
	4	4
	4	4
	4	4
	4	4
	4	4
	4	2
	4	4
	4	4
	4	2
	4	4
	4	4
	4	4
	4	4
	4	4
	4	4
	4	3
		4
		4
		4
		4
		4
		4
		4
		2
Mean	3.94643	3.875
SD	0.296626	0.454257
No. of spematocytes analyzed	56	64

## Sheet: Figure 7E SAS6 Intensity
	Figure 7E Quantification of SAS-6, PLP, BB length and the number of progeny in flies with different genotypes.
	SAS-6 intensity (a.u.)
	Control	PLPRNAi
	7.7284	6.9535
	13.3695	12.0154
	15.6058	7.5743
	15.6075	6.9844
	11.792	6.0648
	17.9383	2.9569
	15.9053	3.3527
	13.3653	5.9013
	6.1934	1.4831
	11.8083	8.7467
	11.8455	8.6107
	18.3228	6.4193
	5.1755	9.8154
	20.9448	4.6796
	18.7987	5.1573
	12.6991	10.6099
	11.9276	8.4581
	6.1571	5.99
	9.6525	11.5636
	12.8632	7.6351
	12.9233	7.1256
	20.5227	5.8268
	8.4001	2.6377
	15.1009	3.4399
	6.805	2.7973
	7.8037	3.259
	15.7234	5.6699
	21.2111	4.8992
	13.7662	3.2748
	10.0741	5.0441
	8.6065	5.8185
	18.823	8.1657
	16.6591	5.9791
	5.3848	6.0299
	7.6624	6.3788
	21.6082	1.8736
	18.6182	2.7108
	20.4234	12.2971
	17.4776	7.3821
	9.8125	14.7116
	15.8484	5.9967
	19.1648	6.8578
	14.087	3.2775
	9.7058	4.9518
	17.0377	3.38
	15.9556	4.4359
	5.414	5.0331
	6.7064	4.5107
	9.7094	5.9256
	10.1943	6.9215
	17.4138	5.0663
	9.4124	3.823
	9.5306	3.9135
	21.5732	5.0912
	8.0149	9.7828
	7.3329	6.2459
	7.7173	3.2581
	6.4355	5.0561
		6.5569
		3.3357
		3.0726
		6.4065
		2.9434
		2.3231
		2.5077
		2.3536
		3.2674
		3.344
		4.7922
		3.7399
		2.1662
		2.948
		6.508
		6.113
		2.4828
		3.3412
Mean	12.8683	5.50031
SD	4.9384	2.66563
No. of BBs analyzed	58	76

## Sheet: Figure 7E PLP Intensity
	Figure 7E Quantification of SAS-6, PLP, BB length and the number of progeny in flies with different genotypes.
	PLP intensity (a.u.)
	Control	PLPRNAi
	3.3397	1.5013
	3.1694	1.1823
	3.519	1.3988
	3.1031	1.1853
	4.16	1.2567
	3.3064	1.1112
	3.8821	0.9671
	3.7612	0.279
	2.9651	1.0633
	2.9558	1.1901
	2.2853	1.2518
	1.8986	1.1024
	0.4523	1.6449
	2.8044	1.6444
	3.0667	2.0047
	1.4697	2.4966
	3.1335	1.7049
	3.0667	1.7082
	1.4779	0.7341
	3.1317	0.5655
	3.7257	1.0472
	2.4749	1.0294
	1.9542	1.7694
	2.0076	1.0615
	3.8549	1.4922
	1.4144	1.3366
	4.1606	1.5398
	3.3064	1.8201
	3.8977	1.648
	3.7706	1.5685
	2.9651	1.5301
	2.9558	0.1648
	2.2753	1.5803
	1.8689	1.5311
	0.4317	1.3295
	4.2282	0.4067
	4.3456	1.6889
	2.4793	0.7341
	3.0788	0.5655
	2.2932	0.9958
	2.8405	2.6652
	3.1642	2.4133
	2.8678	1.0566
	2.7973	0.8625
	3.8386	1.1736
	2.4752	1.1401
	2.3385	2.0161
	2.3136	1.7686
	2.291	1.6084
	1.8941	1.3581
	2.0199	0.8388
	3.3844	2.2777
	3.7121	2.3167
	3.4391	2.1278
		0.9144
		1.2626
		1.1857
		1.1912
		1.1397
		1.1015
		1.5011
		1.4008
		1.5989
		0.9968
		1.1705
		1.6381
		1.5378
		0.8731
		1.204
		1.2346
		0.7221
		0.9776
		1.1902
		0.6811
		0.502
		0.4884
		0.5444
		0.8217
		0.8663
		1.2884
		1.0508
		0.7719
		1.1358
		1.2633
		1.4541
		0.7099
		1.0333
Mean	2.8484	1.26331
SD	0.889536	0.492555
No. of BBs analyzed	54	87

## Sheet: Figure 7E BB Length
	Figure 7E Quantification of SAS-6, PLP, BB length and the number of progeny in flies with different genotypes.
	BB length (mm)
	Control	PLPRNAi
	0.803	0.662
	0.97	0.63
	0.954	0.653
	1.041	0.742
	1.148	1.03
	1.247	0.642
	0.872	0.976
	1.008	0.512
	0.925	0.594
	0.942	0.54
	1.078	0.6
	1.138	0.525
	1.188	0.594
	1.083	0.342
	1.03	0.316
	0.939	0.62
	1.041	0.647
	1.195	0.714
	0.977	0.659
	0.99	0.543
	1.39	0.739
	0.732	0.678
	1.129	0.717
	1.132	0.41
	0.964	0.604
	1.095	0.31
	0.98	0.427
	1.047	0.461
	1.237	0.423
	1.051	0.564
	1.128	0.472
	1.016	0.484
	0.917	0.765
	1.043	0.685
	1.071	0.721
	1.018	0.608
	1.034	0.591
	0.928	0.538
	1.078	0.485
	1.162	0.725
	1.268	0.631
	0.981	0.506
	0.751	0.543
	1.128	0.578
	1.057	0.573
	0.926	0.564
	0.657	0.609
	0.68	0.482
	0.965	0.623
	1.107	0.482
	0.929	0.623
	0.972	0.61
	1.208	0.712
	0.923	0.803
	0.982	0.863
	1.076	0.82
	1.238	0.596
	1.198	0.815
	1.083	0.684
	1.216	0.616
	1.043	0.452
	1.071	0.812
	1.02	0.633
	1.034	0.67
	1.018	0.782
	0.93	0.707
	1.118	0.542
	1.08	0.532
	1.161	0.661
	1.162	0.762
	0.951	0.706
	1.127	0.779
	1.251	0.531
	0.926	0.727
	1.016	0.678
	1.387	0.655
	0.932	0.621
	0.699	0.667
	0.921	0.552
	0.919	0.793
	0.873	0.766
	0.92	0.708
	0.946	0.664
	0.912	0.646
	1.123	0.701
	0.933	0.61
	1.14	0.857
	0.958	0.642
	1.045	0.399
	0.934	0.601
	1.24	0.444
	0.949	0.607
	1.124	0.605
	1.017	0.419
	1.151	0.57
	0.973	0.59
	0.961	0.366
	1.13	0.558
	1.104	0.454
	1.183	0.556
	1.213	0.577
	0.962	0.551
	0.947	0.495
	1.009	0.598
	1.053	0.507
	1.023	0.682
	0.981	0.602
	1.122	0.55
	0.971	0.509
	1.322	0.601
	1.187	0.468
	0.996	0.764
	0.987	0.723
	1.155	0.54
	1.058	0.527
	0.947	0.532
	0.91	0.511
	0.965	0.495
	0.863	0.369
	0.89	0.605
	1.015	0.563
	0.841	0.405
	1.088	0.44
	0.88	0.322
	1.118	0.363
	0.896	0.477
	1.1	0.7
	0.988	0.649
		0.549
		0.521
		0.549
		0.512
		0.65
		0.525
		0.612
		0.683
		0.497
		0.683
		0.528
		0.684
		0.466
		0.545
		0.552
		0.607
		0.518
		0.644
		0.751
		0.595
		0.641
		0.626
		0.577
		0.546
		0.456
		0.52
		0.345
		0.526
		0.566
		0.71
		0.892
		0.642
		0.647
		0.781
Mean	1.03074	0.598623
SD	0.131005	0.124824
No. of BBs analyzed	128	162

## Sheet: Figure 7E Male Fertility
	Figure 7E Quantification of SAS-6, PLP, BB length and the number of progeny in flies with different genotypes.
	Number of progeny/male
	Control	PLPRNAi
	59	0
	64	0
	62	0
	60	0
	87	0
	58	0
	62	0
	55	0
	80	0
	64	0
Mean	65.1	0
SD	10.2138	0
No. of flies analyzed	10	10
